# Supplementary material for: Novel Plasmids and Resistance Phenotypes in Yersinia pestis: Unique Plasmid Inventory of Strain Java 9 Mediates High Levels of Arsenic Resistance
Source: PLoS One. 2012 Mar 30;7(3):e32911. doi: 10.1371/journal.pone.0032911 (PMC3316555; doi:10.1371/journal.pone.0032911)
Supplement: Table S1 — List of SNPs. (XLSX) [file pone.0032911.s003.xlsx]

## Sheet: Tn2503_vs_2502_syn2.snp
SNP No.	Tn2503 position	Intragenic SNPs	Functional annotation
1	132	SYNONYMOUS (3): GTC - V ---> GTA - V (from start: 714 bp/732 bp)	Orf1, arsenic resistance protein ArsH
2	138	SYNONYMOUS (3): GCG - A ---> GCC - A (from start: 708 bp/732 bp)	Orf1, arsenic resistance protein ArsH
3	146	SYNONYMOUS (1): TTG - L ---> CTG - L (from start: 700 bp/732 bp)	Orf1, arsenic resistance protein ArsH
4	147	NON-SYNONYMOUS (3): GAT - D ---> GAG - E (from start: 699 bp/732 bp)	Orf1, arsenic resistance protein ArsH
5	156	SYNONYMOUS (3): AGT - S ---> AGC - S (from start: 690 bp/732 bp)	Orf1, arsenic resistance protein ArsH
6	230	SYNONYMOUS (1): CTG - L ---> TTG - L (from start: 616 bp/732 bp)	Orf1, arsenic resistance protein ArsH
7	234	SYNONYMOUS (3): GAA - E ---> GAG - E (from start: 612 bp/732 bp)	Orf1, arsenic resistance protein ArsH
8	238	NON-SYNONYMOUS (2): GTA - V ---> GCA - A (from start: 608 bp/732 bp)	Orf1, arsenic resistance protein ArsH
9	246	SYNONYMOUS (3): GTG - V ---> GTA - V (from start: 600 bp/732 bp)	Orf1, arsenic resistance protein ArsH
10	252	SYNONYMOUS (3): CGC - R ---> CGA - R (from start: 594 bp/732 bp)	Orf1, arsenic resistance protein ArsH
11	264	SYNONYMOUS (3): TCC - S ---> TCG - S (from start: 582 bp/732 bp)	Orf1, arsenic resistance protein ArsH
12	267	SYNONYMOUS (3): TCT - S ---> TCC - S (from start: 579 bp/732 bp)	Orf1, arsenic resistance protein ArsH
13	273	SYNONYMOUS (3): AAA - K ---> AAG - K (from start: 573 bp/732 bp)	Orf1, arsenic resistance protein ArsH
14	390	SYNONYMOUS (3): TCT - S ---> TCC - S (from start: 456 bp/732 bp)	Orf1, arsenic resistance protein ArsH
15	566	NON-SYNONYMOUS (1): CTG - L ---> GTG - V (from start: 280 bp/732 bp)	Orf1, arsenic resistance protein ArsH
16	567	NON-SYNONYMOUS (3): GAG - E ---> GAC - D (from start: 279 bp/732 bp)	Orf1, arsenic resistance protein ArsH
17	645	SYNONYMOUS (3): GGG - G ---> GGT - G (from start: 201 bp/732 bp)	Orf1, arsenic resistance protein ArsH
18	651	SYNONYMOUS (3): GCC - A ---> GCT - A (from start: 195 bp/732 bp)	Orf1, arsenic resistance protein ArsH
19	654	SYNONYMOUS (3): ACA - T ---> ACT - T (from start: 192 bp/732 bp)	Orf1, arsenic resistance protein ArsH
20	657	SYNONYMOUS (3): CTG - L ---> CTC - L (from start: 189 bp/732 bp)	Orf1, arsenic resistance protein ArsH
21	662	SYNONYMOUS (1): CTG - L ---> TTG - L (from start: 184 bp/732 bp)	Orf1, arsenic resistance protein ArsH
22	666	SYNONYMOUS (3): GGC - G ---> GGT - G (from start: 180 bp/732 bp)	Orf1, arsenic resistance protein ArsH
23	669	SYNONYMOUS (3): GCT - A ---> GCG - A (from start: 177 bp/732 bp)	Orf1, arsenic resistance protein ArsH
24	675	SYNONYMOUS (3): GAA - E ---> GAG - E (from start: 171 bp/732 bp)	Orf1, arsenic resistance protein ArsH
25	681	SYNONYMOUS (3): GCC - A ---> GCT - A (from start: 165 bp/732 bp)	Orf1, arsenic resistance protein ArsH
26	690	SYNONYMOUS (3): AGC - S ---> AGT - S (from start: 156 bp/732 bp)	Orf1, arsenic resistance protein ArsH
27	743	NON-SYNONYMOUS (1): GCA - A ---> ACA - T (from start: 103 bp/732 bp)	Orf1, arsenic resistance protein ArsH
28	750	SYNONYMOUS (3): CAA - Q ---> CAG - Q (from start: 96 bp/732 bp)	Orf1, arsenic resistance protein ArsH
29	801	SYNONYMOUS (3): TTT - F ---> TTC - F (from start: 45 bp/732 bp)	Orf1, arsenic resistance protein ArsH
30	807	NON-SYNONYMOUS (3): GAT - D ---> GAG - E (from start: 39 bp/732 bp)	Orf1, arsenic resistance protein ArsH
31	832	NON-SYNONYMOUS (2): GAT - D ---> GCT - A (from start: 14 bp/732 bp)	Orf1, arsenic resistance protein ArsH
32	3813	SYNONYMOUS (3): GAT - D ---> GAC - D (from start: 63 bp/2985 bp)	Orf6, transposase TnpA
33	3825	SYNONYMOUS (3): CTG - L ---> CTT - L (from start: 75 bp/2985 bp)	Orf6, transposase TnpA
34	3909	SYNONYMOUS (3): GTT - V ---> GTA - V (from start: 159 bp/2985 bp)	Orf6, transposase TnpA
35	4083	SYNONYMOUS (3): CTG - L ---> CTT - L (from start: 333 bp/2985 bp)	Orf6, transposase TnpA
36	6321	SYNONYMOUS (3): GAA - E ---> GAG - E (from start: 2571 bp/2985 bp)	Orf6, transposase TnpA
37	6592	SYNONYMOUS (1): CTG - L ---> TTG - L (from start: 2842 bp/2985 bp)	Orf6, transposase TnpA
